# Supplementary material for: Efficient pH-Responsive Nano-Drug Delivery System Based on Dynamic Boronic Acid/Ester Transformation
Source: Molecules. 2023 May 31;28(11):4461. doi: 10.3390/molecules28114461 (PMC10254657; doi:10.3390/molecules28114461)
Supplement: Supplementary file 1 [file molecules-28-04461-s001.zip]

Archive with 1 entries (1 files):
- molecules-2361303-supplementary.pdf
